# Supplementary material for: Evidence in Obese Children: Contribution of Hyperlipidemia, Obesity-Inflammation, and Insulin Sensitivity
Source: PLoS One. 2015 May 26;10(5):e0125935. doi: 10.1371/journal.pone.0125935 (PMC4444301; doi:10.1371/journal.pone.0125935)
Supplement: S1 Dataset — (XLS) [file pone.0125935.s001.xls]

## Sheet: Sheet1
Subject	age	height (cm)	weight (kg)	BMI	BMI percentiles	Glucose (mg/dL)	Insulin (mU/L)	Glucose / Insulin	HOMA-IR	HDL-c (mg/dL)	LDL-c (mg/dL)	TG (mg/dL)	TC (mg/dL)	LDL-c/HDL-c	Log(TG/HDL-c)	HDL-c/TC	LDL-c/TC	T-chol/HDL-c	CRP (mg/dL)	MCP-1 (pg/mL)	TNF-α (pg/mL)	IL-6 (pg/mL)	Leptin (ng/mL)	Adiponectin (μg/ml)	PAI-1 (ng/ml)	FBG (μg/ml)
Lean 1	10	138	28	14.7028	10.9	87	4.69723	18.5216	1.00803	58	83	45	147	1.43103	-0.110215	0.394558	0.564626	2.5	0.108	130.782	0.695969	0.610818	2.0275	8.4617	1.3767	4.9994
Lean 2	12	152	37	16.0145	17.7	90	5.21196	17.268	1.15706	85	94	36	185	1.10588	-0.373116	0.459459	0.508108	2.2	0.15	99.0312	0.771786	0.271935	4.4115	8.406	2.64177	4.677
Lean 3	12	145	37	17.5981	46.2	66	7.98202	8.26858	1.29947	51	84	110	156	1.64706	0.333823	0.326923	0.538462	3.1	0.180308	147.253	1.04757	7.48876	2.6311	3.7189	3.68963	4.83964
Lean 4	12	146	38	17.827	50.2	75	9.04947	8.28778	1.67415	61	119	95	203	1.95082	0.192394	0.300493	0.586207	3.3	0.180308	79.6948	0.892733	0.794589	8.4738	4.6096	5.42683	4.68602
Lean 5	6	119	22	15.5356	54.6	85	4.20993	20.1903	0.882683	55	132	41	191	2.4	-0.127579	0.287958	0.691099	3.5	0.207	122.269	0.956892	0.891263	3.6505	7.2925	2.15062	5.59402
Lean 6	6	124	24	15.6087	56.8	91	4.1983	21.6754	0.942378	56	89	91	162	1.58929	0.210853	0.345679	0.549383	2.9	0.309	118.805	1.52323	1.12549	8.7569	2.2354	0.420317	3.099
Lean 7	12	151	42	18.4202	59.7	92	7.1463	12.8738	1.62173	85	101	42	193	1.18824	-0.30617	0.440415	0.523316	2.3	0.15	118.805	0.874286	0.449769	7.6598	7.183	2.88737	4.25376
Lean 8	7	125	25	16	62.5	61	1.18879	51.3127	0.178873	48	49	37	106	1.02083	-0.11304	0.45283	0.462264	2.2	0.143	67.2106	1.41909	1.40562	1.8394	17.179	1.73537	4.07786
Lean 9	8	121	24	16.3923	63.7	76	5.54259	13.712	1.03905	57	80	56	143	1.40351	-0.00768683	0.398601	0.559441	2.5	0.119	144.012	2.52551	0.594192	4.8329	3.4994	1.9453	4.03362
Lean 10	13	160	50	19.5312	65.2	91	9.85537	9.23355	2.2122	49	82	49	148	1.67347	0	0.331081	0.554054	3	0.257	104.557	0.818606	1.05316	4.8662	9.4722	1.92564	5.23636
Lean 11	10	149	39	17.5668	66.1	71	7.50854	9.4559	1.315	39	71	67	121	1.82051	0.23501	0.322314	0.586777	3.1	0.156	120.541	1.52323	0.983332	2.4894	4.396	1.84172	4.53189
Lean 12	10	143	38	18.5828	78.5	86	20.2586	4.24511	4.29753	54	84	56	158	1.55556	0.0157943	0.341772	0.531646	2.9	0.108	109.978	1.24376	0.587513	6.8237	7.6699	1.18876	4.34605
Lean 13	8	138	33	17.3283	78.6	97	5.1658	18.7774	1.236	44	96	38	144	2.18182	-0.0636691	0.305556	0.666667	3.2	0.180308	134.132	1.46256	0.502462	3.5662	8.261	2.16235	3.71819
Lean 14	13	145	44	20.9275	79	95	7.78504	12.2029	1.82429	83	70	47	154	0.843373	-0.24698	0.538961	0.454545	1.9	0.256	137.453	1.34925	1.06223	11.745	4.1464	2.96361	5.75432
Lean 15	10	145	40	19.025	82.4	106	6.31783	16.7779	1.6519	100	176	84	280	1.76	-0.0757207	0.357143	0.628571	2.8	0.185	175.419	1.27022	1.37892	11.694	3.7758	4.43705	4.87396
Lean 16	12	162	55	20.9572	84.6	87	16.1511	5.38664	3.46602	57	159	104	230	2.78947	0.261158	0.247826	0.691304	4	0.196	132.461	1.00236	0.797737	9.866	2.6605	7.70653	4.15443
Overweight 1	11	142	41	20.3333	85.8	96	5.64838	16.996	1.33754	75	153	48	248	2.04	-0.19382	0.302419	0.616935	3.3	0.349	134.132	3.00541	1.29873	7.4489	4.1119	7.19197	5.0457
Overweight 2	10	155	48	19.9792	88.4	84	13.198	6.36461	2.73462	89	95	61	184	1.06742	-0.16406	0.483696	0.516304	2.1	0.153	122.269	0.743492	0.600854	16.345	7.0294	2.85031	4.31053
Overweight 3	11	139	41	21.2204	89.9	90	7.10505	12.6671	1.57732	67	99	62	177	1.47761	-0.0336831	0.378531	0.559322	2.6	0.283	79.6948	0.966009	0.998563	14.919	4.8855	3.9554	5.69689
Overweight 4	11	142	43	21.3251	90.3	79	13.5831	5.81605	2.64689	72	110	172	208	1.52778	0.378196	0.346154	0.528846	2.9	0.322	140.746	1.85774	1.2183	43.623	3.1436	7.00854	4.4441
Overweight 5	13	146	50	23.4566	91.4	89	12.9601	6.86723	2.84517	88	120	49	217	1.36364	-0.254287	0.40553	0.552995	2.5	0.242	134.132	2.95484	0.946654	26.46	3.6057	5.49105	4.4991
Overweight 6	10	144	43	20.7369	91.5	85	9.20897	9.23013	1.93081	63	148	84	217	2.34921	0.124939	0.290323	0.682028	3.4	0.744	129.096	0.947764	0.977232	13.128	0.43019	2.79011	5.48016
Overweight 7	10	136	39	21.0856	92.6	86	10.8152	7.95178	2.29426	69	64	47	140	0.927536	-0.166751	0.492857	0.457143	2	0.385	120.541	2.15456	0.640504	17.591	8.7208	4.65276	5.38161
Overweight 8	12	157	57	23.1247	92.9	96	25.1651	3.8148	5.9591	42	109	60	162	2.59524	0.154902	0.259259	0.67284	3.9	0.835	91.481	1.97675	1.3136	7.6323	4.2852	3.62052	5.75194
Overweight 9	9	144	42	20.2546	92.9	76	12.4605	6.09929	2.33592	58	81	74	148	1.39655	0.105804	0.391892	0.547297	2.6	0.231	108.182	1.79805	1.08638	6.4357	7.4977	4.82199	4.41963
Overweight 10	10	137	40	21.3117	93.2	82	15.1528	5.41154	3.0649	60	113	59	181	1.88333	-0.00729924	0.331492	0.624309	3	0.306	113.538	1.75534	0.327556	25.279	2.3084	3.57579	4.59928
Obese 1	10	137	43	22.9101	96.1	85	8.29228	10.2505	1.73861	48	100	137	162	2.08333	0.455479	0.296296	0.617284	3.4	0.564	113.538	2.91271	1.47676	17.284	5.522	9.86446	5.20696
Obese 2	11	153	58	24.7768	96.9	98	9.3397	10.4928	2.25772	43	100	153	158	2.32558	0.551223	0.272152	0.632911	3.7	0.126	139.103	1.72967	0.692591	20.02	2.2138	5.82686	4.50393
Obese 3	8	128	35	21.3623	97.1	80	10.4305	7.66983	2.05828	70	122	41	196	1.74286	-0.232314	0.357143	0.622449	2.8	0.356389	144.012	1.31419	0.630642	7.9299	3.8849	2.58545	4.47805
Obese 4	11	145	53	25.2081	97.2	71	12.5613	5.65229	2.1999	62	100	96	167	1.6129	0.18988	0.371257	0.598802	2.7	0.155	109.978	1.58367	0.925169	10.533	3.5864	8.18394	4.56013
Obese 5	10	147	52	24.064	97.3	84	14.8361	5.66188	3.07403	48	134	105	196	2.79167	0.339948	0.244898	0.683673	4.1	0.777	122.269	2.67699	1.78266	23.258	3.3513	7.80006	5.26011
Obese 6	10	147	52	24.064	97.3	81	16.5296	4.90031	3.30261	33	108	215	167	3.27273	0.813925	0.197605	0.646707	5.1	0.113	140.746	0.993293	0.656871	10.236	2.7684	10.4898	4.72339
Obese 7	12	141	53	26.6586	97.4	78	9.63967	8.09156	1.85467	54	129	106	204	2.38889	0.292912	0.264706	0.632353	3.8	0.485	137.453	1.23492	1.87832	10.305	5.3025	4.07782	5.64841
Obese 8	10	150	55	24.4444	97.6	86	8.04595	10.6886	1.70681	46	125	86	180	2.71739	0.271741	0.255556	0.694444	3.9	0.377	118.805	1.358	1.90531	16.307	7.1137	4.85257	5.25019
Obese 9	10	140	50	25.5102	98.1	88	9.96567	8.83032	2.16321	57	104	60	171	1.82456	0.0222764	0.333333	0.608187	3	0.334	161.545	1.20838	0.897441	20.901	2.8835	5.82686	4.80101
Obese 10	8	135	41	22.4966	98.1	92	5.80421	15.8506	1.31717	52	100	66	159	1.92308	0.103541	0.327044	0.628931	3.1	0.15	130.782	1.30541	0.791439	6.5606	7.9654	6.32248	5.20385
Obese 11	10	141.6	51.6	25.7349	98.2	89	16.3502	5.44336	3.58941	58	95	85	162	1.63793	0.165991	0.358025	0.58642	2.8	0.2	248.485	1.31419	0.791439	19.995	2.925	3.90976	4.24243
Obese 12	13	164	80	29.7442	98.4	98	32.3031	3.03376	7.80875	55	139	156	207	2.52727	0.452762	0.2657	0.671498	3.8	0.172	111.763	1.29662	0.673154	19.146	1.6266	7.26702	5.55702
Obese 13	8	134	42	23.3905	98.6	86	8.21518	10.4684	1.74271	57	125	103	202	2.19298	0.256962	0.282178	0.618812	3.5	0.34	106.375	1.58367	2.79732	14.038	3.5732	4.01674	5.26011
Obese 14	11	156	70	28.764	98.8	85	31.5706	2.69238	6.61929	39	86	113	142	2.20513	0.462014	0.274648	0.605634	3.6	0.525	159.979	2.2812	1.40562	14.254	0.70419	5.82686	5.09879
Obese 15	6	122	31	20.8277	99	77	6.46862	11.9036	1.22861	36	109	246	185	3.02778	0.834633	0.194595	0.589189	5.1	0.388	294.986	2.04457	21.5687	7.7789	14.241	5.86988	5.51396
Obese 16	8	142	51	25.2926	99.2	74	9.16539	8.07385	1.67299	46	124	60	177	2.69565	0.115393	0.259887	0.700565	3.8	0.373	184.467	1.61812	1.41451	21.343	4.1304	1.78741	4.9994
Obese 17	8	140	50	25.5102	99.2	93	5.80569	16.0188	1.33183	72	76	48	158	1.05556	-0.176091	0.455696	0.481013	2.2	0.724	155.249	1.84922	1.5479	18.877	6.9509	6.96625	5.52269
Obese 18	7	139	45	23.2907	99.2	128	21.8717	5.85231	6.90562	49	100	72	161	2.04082	0.167136	0.304348	0.621118	3.3	0.433	185.961	1.78097	0.949717	17.713	1.3009	6.43992	4.68764
Obese 19	6	123	33	21.8124	99.4	84	4.94356	16.9918	1.02431	58	95	63	164	1.63793	0.0359126	0.353659	0.579268	2.8	0.179	113.538	3.42809	0.594192	5.4053	13.314	2.79616	4.48615
